# Supplementary material for: Impact of regulatory variation across human iPSCs and differentiated cells
Source: Genome Res. 2018 Jan;28(1):122–31. doi: 10.1101/gr.224436.117 (PMC5749177; doi:10.1101/gr.224436.117)
Supplement: Supplemental Material [file supp_gr.224436.117_Supplemental_OrbWeaver-master.zip]

Archive with 1,288 entries (1,285 files):
- OrbWeaver-master/callbacks.py
- OrbWeaver-master/genome/
- OrbWeaver-master/genome/README.md
- OrbWeaver-master/learn_parameters.py
- OrbWeaver-master/LICENSE
- OrbWeaver-master/load.py
- OrbWeaver-master/model.py
- OrbWeaver-master/pwms/
- OrbWeaver-master/pwms/ENSG00000001167.mat
- OrbWeaver-master/pwms/ENSG00000005073.mat
- OrbWeaver-master/pwms/ENSG00000005102.mat
- OrbWeaver-master/pwms/ENSG00000005513.mat
- OrbWeaver-master/pwms/ENSG00000005801.mat
- OrbWeaver-master/pwms/ENSG00000005889.mat
- OrbWeaver-master/pwms/ENSG00000006118.mat
- OrbWeaver-master/pwms/ENSG00000006194.mat
- OrbWeaver-master/pwms/ENSG00000006377.mat
- OrbWeaver-master/pwms/ENSG00000006468.mat
- OrbWeaver-master/pwms/ENSG00000006704.mat
- OrbWeaver-master/pwms/ENSG00000007372.mat
- OrbWeaver-master/pwms/ENSG00000007866.mat
- OrbWeaver-master/pwms/ENSG00000007952.mat
- OrbWeaver-master/pwms/ENSG00000007968.mat
- OrbWeaver-master/pwms/ENSG00000008196.mat
- OrbWeaver-master/pwms/ENSG00000008441.mat
- OrbWeaver-master/pwms/ENSG00000009709.mat
- OrbWeaver-master/pwms/ENSG00000009950.mat
- OrbWeaver-master/pwms/ENSG00000010030.mat
- OrbWeaver-master/pwms/ENSG00000010539.mat
- OrbWeaver-master/pwms/ENSG00000010818.mat
- OrbWeaver-master/pwms/ENSG00000012048.mat
- OrbWeaver-master/pwms/ENSG00000012223.mat
- OrbWeaver-master/pwms/ENSG00000012504.mat
- OrbWeaver-master/pwms/ENSG00000016082.mat
- OrbWeaver-master/pwms/ENSG00000018607.mat
- OrbWeaver-master/pwms/ENSG00000018869.mat
- OrbWeaver-master/pwms/ENSG00000019549.mat
- OrbWeaver-master/pwms/ENSG00000020256.mat
- OrbWeaver-master/pwms/ENSG00000020633.mat
- OrbWeaver-master/pwms/ENSG00000025156.mat
- OrbWeaver-master/pwms/ENSG00000028277.mat
- OrbWeaver-master/pwms/ENSG00000029363.mat
- OrbWeaver-master/pwms/ENSG00000030419.mat
- OrbWeaver-master/pwms/ENSG00000037965.mat
- OrbWeaver-master/pwms/ENSG00000039600.mat
- OrbWeaver-master/pwms/ENSG00000043039.mat
- OrbWeaver-master/pwms/ENSG00000043355.mat
- OrbWeaver-master/pwms/ENSG00000049768.mat
- OrbWeaver-master/pwms/ENSG00000050344.mat
- OrbWeaver-master/pwms/ENSG00000051108.mat
- OrbWeaver-master/pwms/ENSG00000052850.mat
- OrbWeaver-master/pwms/ENSG00000054598.mat
- OrbWeaver-master/pwms/ENSG00000057657.mat
- OrbWeaver-master/pwms/ENSG00000061455.mat
- OrbWeaver-master/pwms/ENSG00000063515.mat
- OrbWeaver-master/pwms/ENSG00000063587.mat
- OrbWeaver-master/pwms/ENSG00000064195.mat
- OrbWeaver-master/pwms/ENSG00000064218.mat
- OrbWeaver-master/pwms/ENSG00000064835.mat
- OrbWeaver-master/pwms/ENSG00000065029.mat
- OrbWeaver-master/pwms/ENSG00000065970.mat
- OrbWeaver-master/pwms/ENSG00000065978.mat
- OrbWeaver-master/pwms/ENSG00000066136.mat
- OrbWeaver-master/pwms/ENSG00000066336.mat
- OrbWeaver-master/pwms/ENSG00000066422.mat
- OrbWeaver-master/pwms/ENSG00000067066.mat
- OrbWeaver-master/pwms/ENSG00000067082.mat
- OrbWeaver-master/pwms/ENSG00000067646.mat
- OrbWeaver-master/pwms/ENSG00000068305.mat
- OrbWeaver-master/pwms/ENSG00000068323.mat
- OrbWeaver-master/pwms/ENSG00000069011.mat
- OrbWeaver-master/pwms/ENSG00000069399.mat
- OrbWeaver-master/pwms/ENSG00000069667.mat
- OrbWeaver-master/pwms/ENSG00000070444.mat
- OrbWeaver-master/pwms/ENSG00000071564.mat
- OrbWeaver-master/pwms/ENSG00000071794.mat
- OrbWeaver-master/pwms/ENSG00000072071.mat
- OrbWeaver-master/pwms/ENSG00000072135.mat
- OrbWeaver-master/pwms/ENSG00000072310.mat
- OrbWeaver-master/pwms/ENSG00000072736.mat
- OrbWeaver-master/pwms/ENSG00000072756.mat
- OrbWeaver-master/pwms/ENSG00000073282.mat
- OrbWeaver-master/pwms/ENSG00000073861.mat
- OrbWeaver-master/pwms/ENSG00000074047.mat
- OrbWeaver-master/pwms/ENSG00000074219.mat
- OrbWeaver-master/pwms/ENSG00000075407.mat
- OrbWeaver-master/pwms/ENSG00000075426.mat
- OrbWeaver-master/pwms/ENSG00000075891.mat
- OrbWeaver-master/pwms/ENSG00000076356.mat
- OrbWeaver-master/pwms/ENSG00000076604.mat
- OrbWeaver-master/pwms/ENSG00000077092.mat
- OrbWeaver-master/pwms/ENSG00000077150.mat
- OrbWeaver-master/pwms/ENSG00000077463.mat
- OrbWeaver-master/pwms/ENSG00000078399.mat
- OrbWeaver-master/pwms/ENSG00000078900.mat
- OrbWeaver-master/pwms/ENSG00000080298.mat
- OrbWeaver-master/pwms/ENSG00000081059.mat
- OrbWeaver-master/pwms/ENSG00000081189.mat
- OrbWeaver-master/pwms/ENSG00000081386.mat
- OrbWeaver-master/pwms/ENSG00000081665.mat
- OrbWeaver-master/pwms/ENSG00000082641.mat
- OrbWeaver-master/pwms/ENSG00000083812.mat
- OrbWeaver-master/pwms/ENSG00000083814.mat
- OrbWeaver-master/pwms/ENSG00000083817.mat
- OrbWeaver-master/pwms/ENSG00000083828.mat
- OrbWeaver-master/pwms/ENSG00000083844.mat
- OrbWeaver-master/pwms/ENSG00000084093.mat
- OrbWeaver-master/pwms/ENSG00000085274.mat
- OrbWeaver-master/pwms/ENSG00000085644.mat
- OrbWeaver-master/pwms/ENSG00000086730.mat
- OrbWeaver-master/pwms/ENSG00000087502.mat
- OrbWeaver-master/pwms/ENSG00000087510.mat
- OrbWeaver-master/pwms/ENSG00000087903.mat
- OrbWeaver-master/pwms/ENSG00000088038.mat
- OrbWeaver-master/pwms/ENSG00000088876.mat
- OrbWeaver-master/pwms/ENSG00000089116.mat
- OrbWeaver-master/pwms/ENSG00000089220.mat
- OrbWeaver-master/pwms/ENSG00000089225.mat
- OrbWeaver-master/pwms/ENSG00000089335.mat
- OrbWeaver-master/pwms/ENSG00000089558.mat
- OrbWeaver-master/pwms/ENSG00000090447.mat
- OrbWeaver-master/pwms/ENSG00000091010.mat
- OrbWeaver-master/pwms/ENSG00000091831.mat
- OrbWeaver-master/pwms/ENSG00000092067.mat
- OrbWeaver-master/pwms/ENSG00000092098.mat
- OrbWeaver-master/pwms/ENSG00000092607.mat
- OrbWeaver-master/pwms/ENSG00000095574.mat
- OrbWeaver-master/pwms/ENSG00000095794.mat
- OrbWeaver-master/pwms/ENSG00000096401.mat
- OrbWeaver-master/pwms/ENSG00000096654.mat
- OrbWeaver-master/pwms/ENSG00000099326.mat
- OrbWeaver-master/pwms/ENSG00000099617.mat
- OrbWeaver-master/pwms/ENSG00000100105.mat
- OrbWeaver-master/pwms/ENSG00000100146.mat
- OrbWeaver-master/pwms/ENSG00000100219.mat
- OrbWeaver-master/pwms/ENSG00000100241.mat
- OrbWeaver-master/pwms/ENSG00000100393.mat
- OrbWeaver-master/pwms/ENSG00000100625.mat
- OrbWeaver-master/pwms/ENSG00000100644.mat
- OrbWeaver-master/pwms/ENSG00000100811.mat
- OrbWeaver-master/pwms/ENSG00000100823.mat
- OrbWeaver-master/pwms/ENSG00000100968.mat
- OrbWeaver-master/pwms/ENSG00000100987.mat
- OrbWeaver-master/pwms/ENSG00000101017.mat
- OrbWeaver-master/pwms/ENSG00000101057.mat
- OrbWeaver-master/pwms/ENSG00000101076.mat
- OrbWeaver-master/pwms/ENSG00000101096.mat
- OrbWeaver-master/pwms/ENSG00000101132.mat
- OrbWeaver-master/pwms/ENSG00000101213.mat
- OrbWeaver-master/pwms/ENSG00000101216.mat
- OrbWeaver-master/pwms/ENSG00000101412.mat
- OrbWeaver-master/pwms/ENSG00000101493.mat
- OrbWeaver-master/pwms/ENSG00000101665.mat
- OrbWeaver-master/pwms/ENSG00000101883.mat
- OrbWeaver-master/pwms/ENSG00000102034.mat
- OrbWeaver-master/pwms/ENSG00000102145.mat
- OrbWeaver-master/pwms/ENSG00000102349.mat
- OrbWeaver-master/pwms/ENSG00000102870.mat
- OrbWeaver-master/pwms/ENSG00000102878.mat
- OrbWeaver-master/pwms/ENSG00000102908.mat
- OrbWeaver-master/pwms/ENSG00000102935.mat
- OrbWeaver-master/pwms/ENSG00000102974.mat
- OrbWeaver-master/pwms/ENSG00000103199.mat
- OrbWeaver-master/pwms/ENSG00000103343.mat
- OrbWeaver-master/pwms/ENSG00000103449.mat
- OrbWeaver-master/pwms/ENSG00000103495.mat
- OrbWeaver-master/pwms/ENSG00000103546.mat
- OrbWeaver-master/pwms/ENSG00000104177.mat
- OrbWeaver-master/pwms/ENSG00000104856.mat
- OrbWeaver-master/pwms/ENSG00000105136.mat
- OrbWeaver-master/pwms/ENSG00000105392.mat
- OrbWeaver-master/pwms/ENSG00000105419.mat
- OrbWeaver-master/pwms/ENSG00000105497.mat
- OrbWeaver-master/pwms/ENSG00000105516.mat
- OrbWeaver-master/pwms/ENSG00000105610.mat
- OrbWeaver-master/pwms/ENSG00000105672.mat
- OrbWeaver-master/pwms/ENSG00000105698.mat
- OrbWeaver-master/pwms/ENSG00000105708.mat
- OrbWeaver-master/pwms/ENSG00000105717.mat
- OrbWeaver-master/pwms/ENSG00000105722.mat
- OrbWeaver-master/pwms/ENSG00000105732.mat
- OrbWeaver-master/pwms/ENSG00000105750.mat
- OrbWeaver-master/pwms/ENSG00000105856.mat
- OrbWeaver-master/pwms/ENSG00000105866.mat
- OrbWeaver-master/pwms/ENSG00000105880.mat
- OrbWeaver-master/pwms/ENSG00000105967.mat
- OrbWeaver-master/pwms/ENSG00000105991.mat
- OrbWeaver-master/pwms/ENSG00000105996.mat
- OrbWeaver-master/pwms/ENSG00000105997.mat
- OrbWeaver-master/pwms/ENSG00000106004.mat
- OrbWeaver-master/pwms/ENSG00000106006.mat
- OrbWeaver-master/pwms/ENSG00000106031.mat
- OrbWeaver-master/pwms/ENSG00000106038.mat
- OrbWeaver-master/pwms/ENSG00000106261.mat
- OrbWeaver-master/pwms/ENSG00000106331.mat
- OrbWeaver-master/pwms/ENSG00000106410.mat
- OrbWeaver-master/pwms/ENSG00000106459.mat
- OrbWeaver-master/pwms/ENSG00000106511.mat
- OrbWeaver-master/pwms/ENSG00000106536.mat
- OrbWeaver-master/pwms/ENSG00000106546.mat
- OrbWeaver-master/pwms/ENSG00000106571.mat
- OrbWeaver-master/pwms/ENSG00000106689.mat
- OrbWeaver-master/pwms/ENSG00000106852.mat
- OrbWeaver-master/pwms/ENSG00000107175.mat
- OrbWeaver-master/pwms/ENSG00000107187.mat
- OrbWeaver-master/pwms/ENSG00000107249.mat
- OrbWeaver-master/pwms/ENSG00000107485.mat
- OrbWeaver-master/pwms/ENSG00000107859.mat
- OrbWeaver-master/pwms/ENSG00000107862.mat
- OrbWeaver-master/pwms/ENSG00000108055.mat
- OrbWeaver-master/pwms/ENSG00000108511.mat
- OrbWeaver-master/pwms/ENSG00000108753.mat
- OrbWeaver-master/pwms/ENSG00000108788.mat
- OrbWeaver-master/pwms/ENSG00000108798.mat
- OrbWeaver-master/pwms/ENSG00000108813.mat
- OrbWeaver-master/pwms/ENSG00000108924.mat
- OrbWeaver-master/pwms/ENSG00000109101.mat
- OrbWeaver-master/pwms/ENSG00000109132.mat
- OrbWeaver-master/pwms/ENSG00000109320.mat
- OrbWeaver-master/pwms/ENSG00000109381.mat
- OrbWeaver-master/pwms/ENSG00000109705.mat
- OrbWeaver-master/pwms/ENSG00000109787.mat
- OrbWeaver-master/pwms/ENSG00000109851.mat
- OrbWeaver-master/pwms/ENSG00000109906.mat
- OrbWeaver-master/pwms/ENSG00000110080.mat
- OrbWeaver-master/pwms/ENSG00000110693.mat
- OrbWeaver-master/pwms/ENSG00000110801.mat
- OrbWeaver-master/pwms/ENSG00000110851.mat
- OrbWeaver-master/pwms/ENSG00000111046.mat
- OrbWeaver-master/pwms/ENSG00000111049.mat
- OrbWeaver-master/pwms/ENSG00000111087.mat
- OrbWeaver-master/pwms/ENSG00000111206.mat
- OrbWeaver-master/pwms/ENSG00000111249.mat
- OrbWeaver-master/pwms/ENSG00000111424.mat
- OrbWeaver-master/pwms/ENSG00000111653.mat
- OrbWeaver-master/pwms/ENSG00000111704.mat
- OrbWeaver-master/pwms/ENSG00000111783.mat
- OrbWeaver-master/pwms/ENSG00000112116.mat
- OrbWeaver-master/pwms/ENSG00000112182.mat
- OrbWeaver-master/pwms/ENSG00000112238.mat
- OrbWeaver-master/pwms/ENSG00000112242.mat
- OrbWeaver-master/pwms/ENSG00000112333.mat
- OrbWeaver-master/pwms/ENSG00000112365.mat
- OrbWeaver-master/pwms/ENSG00000112499.mat
- OrbWeaver-master/pwms/ENSG00000112561.mat
- OrbWeaver-master/pwms/ENSG00000112592.mat
- OrbWeaver-master/pwms/ENSG00000112658.mat
- OrbWeaver-master/pwms/ENSG00000112742.mat
- OrbWeaver-master/pwms/ENSG00000112837.mat
- OrbWeaver-master/pwms/ENSG00000113196.mat
- OrbWeaver-master/pwms/ENSG00000113318.mat
- OrbWeaver-master/pwms/ENSG00000113430.mat
- OrbWeaver-master/pwms/ENSG00000113580.mat
- OrbWeaver-master/pwms/ENSG00000113658.mat
- OrbWeaver-master/pwms/ENSG00000113722.mat
- OrbWeaver-master/pwms/ENSG00000113916.mat
- OrbWeaver-master/pwms/ENSG00000114315.mat
- OrbWeaver-master/pwms/ENSG00000114439.mat
- OrbWeaver-master/pwms/ENSG00000114861.mat
- OrbWeaver-master/pwms/ENSG00000115297.mat
- OrbWeaver-master/pwms/ENSG00000115415.mat
- OrbWeaver-master/pwms/ENSG00000115507.mat
- OrbWeaver-master/pwms/ENSG00000115816.mat
- OrbWeaver-master/pwms/ENSG00000115844.mat
- OrbWeaver-master/pwms/ENSG00000115966.mat
- OrbWeaver-master/pwms/ENSG00000116016.mat
- OrbWeaver-master/pwms/ENSG00000116035.mat
- OrbWeaver-master/pwms/ENSG00000116044.mat
- OrbWeaver-master/pwms/ENSG00000116132.mat
- OrbWeaver-master/pwms/ENSG00000116604.mat
- OrbWeaver-master/pwms/ENSG00000116748.mat
- OrbWeaver-master/pwms/ENSG00000116833.mat
- OrbWeaver-master/pwms/ENSG00000117000.mat
- OrbWeaver-master/pwms/ENSG00000117010.mat
- OrbWeaver-master/pwms/ENSG00000117036.mat
- OrbWeaver-master/pwms/ENSG00000117335.mat
- OrbWeaver-master/pwms/ENSG00000117595.mat
- OrbWeaver-master/pwms/ENSG00000117707.mat
- OrbWeaver-master/pwms/ENSG00000118156.mat
- OrbWeaver-master/pwms/ENSG00000118217.mat
- OrbWeaver-master/pwms/ENSG00000118260.mat
- OrbWeaver-master/pwms/ENSG00000118263.mat
- OrbWeaver-master/pwms/ENSG00000118495.mat
- OrbWeaver-master/pwms/ENSG00000118513.mat
- OrbWeaver-master/pwms/ENSG00000118526.mat
- OrbWeaver-master/pwms/ENSG00000118620.mat
- OrbWeaver-master/pwms/ENSG00000118689.mat
- OrbWeaver-master/pwms/ENSG00000118707.mat
- OrbWeaver-master/pwms/ENSG00000118922.mat
- OrbWeaver-master/pwms/ENSG00000119508.mat
- OrbWeaver-master/pwms/ENSG00000119547.mat
- OrbWeaver-master/pwms/ENSG00000119614.mat
- OrbWeaver-master/pwms/ENSG00000119715.mat
- OrbWeaver-master/pwms/ENSG00000119725.mat
- OrbWeaver-master/pwms/ENSG00000119866.mat
- OrbWeaver-master/pwms/ENSG00000119899.mat
- OrbWeaver-master/pwms/ENSG00000119919.mat
- OrbWeaver-master/pwms/ENSG00000119950.mat
- OrbWeaver-master/pwms/ENSG00000120068.mat
- OrbWeaver-master/pwms/ENSG00000120075.mat
[truncated: 988 more entries]
