# Supplementary material for: Impact of regulatory variation across human iPSCs and differentiated cells
Source: Genome Res. 2018 Jan;28(1):122–31. doi: 10.1101/gr.224436.117 (PMC5749177; doi:10.1101/gr.224436.117)
Supplement: Supplemental Material [file supp_gr.224436.117_Supplemental_OrbWeaver-master.zip › OrbWeaver-master/genome/README.md]

Fasta files containing the reference genome sequences for different species can be downloaded from
http://hgdownload.soe.ucsc.edu/downloads.html
